# Supplementary material for: Genetic, metabolite and developmental determinism of fruit friction discolouration in pear
Source: BMC Plant Biol. 2014 Sep 16;14:241. doi: 10.1186/s12870-014-0241-3 (PMC4177423; doi:10.1186/s12870-014-0241-3)
Supplement: Additional file 4: Table S2. — List of QTLs controlling fruit traits except FD, for POP356. The Kruskal Wallis test was adopted to identify the QTLs as almost all traits were non-normal in distribution. QTLs for each trait are given for each parent and for both years. SNPs are presented using the NCBI dbSNP accession number (ss #). Apple SNPs are represented with an accession number starting ‘4’ while pear SNPs accessions start with ‘5’. [file 12870_2014_241_MOESM4_ESM.xlsx]

## Sheet: Table S1_POP369 QTL
Table S2: List of QTLs for fruit traits except FD for POP369.
The Kruskal Walis test was adopted to identify the QTLs as almost all traits were non normal in distribution, QTLs for each trait are given for each parent and for both years.
SNPs are presented using the NCBI dbSNP accession number (ss #). Apple SNPs are represented with accession number starting with number ‘4’ while pear SNPs accessions start with ‘5’.
Trait	Parent	Year	LG	Position	SNP Marker	K value	Significance	%Variance
Total soluble solids	POP369-female	2012	LG16	42.787	nullss475878310	15.209	P<0.0001	15.52
Total soluble solids	POP369-female	2012	LG2	29.342	ss527788537	11.231	P<0.001	15.04
Total soluble solids	POP369- male	2011	LG11	8.503	ss527787872	8.67	P<0.005	15.53
Total soluble solids	POP369- male	2012	LG16	36.587	nullss475878492	9.214	P<0.005	9.03
Total soluble solids	POP369- male	2012	LG2	39.642	nullss475877063	13.306	P<0.0005	15.08
Firmness	POP369- male	2011	LG3	1.096	ss527789094	11.342	P<0.005	15.87
Firmness	POP369- male	2012	LG2	94.45	ss527788737	9.04	P<0.005	14.19
Firmness	POP369-female	2012	LG3	85.632	ss527788715	16.079	P<0.0001	15.92
Firmness	POP369- male	2012	LG3	4.878	nullss475877747	15.405	P<0.0001	15.34
Polyphenol oxidase	POP369-female	2011	LG14	2.52	nullss475879844	13.179	P<0.0005	14.93
Polyphenol oxidase	POP369-female	2011	LG14	4.93	ss527788030	9.419	P<0.005	9.53	Common with FD and Chlorogenic acid
Polyphenol oxidase	POP369-female	2011	LG9	10	nullss475879514	12.966	P<0.0005	14.4
Polyphenol oxidase	POP369-female	2012	LG3	92.564	ss475876304	16.316	P<0.0001	20.37
Polyphenol oxidase	POP369-female	2012	LG5	9.079	ss527789867	10.318	P<0.005	10.54
Polyphenol oxidase	POP369- male	2011	LG3	1.096	ss527789094	11.616	P<0.005	13.7
Polyphenol oxidase	POP369- male	2011	LG9	39.99	nullss475879514	12.966	P<0.0005	14.4
Polyphenol oxidase	POP369- male	2011	LG14	15	nullss475876400	11.5	P<0.001	13.21
Polyphenol oxidase	POP369- male	2012	LG3	24.627	nullss475876303	14.784	P<0.0005	16.21
Ascorbic acid	POP369-female	2011	LG3	85.632	ss527788715	10.635	P<0.005	6.77
Ascorbic acid	POP369- male	2011	LG3	4.878	nullss475877747	10.027	P<0.005	6.51
Chlorogenic acid	POP369-female	2011	LG13	21.081	nullss475880675	11.03	P<0.001	5.61
Chlorogenic acid	POP369-female	2011	LG1	0	nullss475876892	8.053	P<0.005	4.07
Chlorogenic acid	POP369-female	2012	LG1	18.06	ss475882286	8.509	P<0.005	21.5
Chlorogenic acid	POP369-female	2011	LG14	7.041	ss527788119	15.489	P<0.0001	10.01
Chlorogenic acid	POP369-female	2011	LG14	4.93	ss527788030	11.12	P<0.0005	7.7	Common with FD and PPO
Chlorogenic acid	POP369-female	2012	LG9	20.25	nullss475881473	7.9	P<0.005	6.5
Chlorogenic acid	POP369-female	2012	LG9	20.248	nullss475881473	18.453	P<0.0001	21.86
Chlorogenic acid	POP369-female	2011	LG15	5	ss527788028	8.925	P<0.005	8.01
Chlorogenic acid	POP369- male	2011	LG14	15	nullss475876400	12.604	P<0.0005	8.67
Chlorogenic acid	POP369- male	2011	LG9	24.783	nullss475879328	9.026	P<0.005	11.43
Chlorogenic acid	POP369- male	2012	LG9	24.783	nullss475879328	9.812	P<0.005	14.12
Cryptochlorogenic acid	POP369-female	2011	LG1	18.448	ss527789610	11.633	P<0.001	5.66
Cryptochlorogenic acid	POP369-female	2011	LG13	7.186	ss527789222	11.16	P<0.001	5.4
Cryptochlorogenic acid	POP369-female	2011	LG14	7.041	ss527788119	9.657	P<0.005	9.1
Cryptochlorogenic acid	POP369-female	2012	LG1	18.06	ss475882286	12.107	P<0.001	15.83
Cryptochlorogenic acid	POP369-female	2012	LG9	20.248	nullss475881473	9.144	P<0.005	13.16
Neochlorogenic acid	POP369-female	2011	LG13	7.197	ss527789261	16.771	P<0.0001	11.8
Neochlorogenic acid	POP369- male	2012	LG11b	19.354	ss527789056	18.616	P<0.0001	10.32
Neochlorogenic acid	POP369- male	2012	LG17b	3.66	nullss475882243	10.324	P<0.005	9.8
Catechin	POP369-female	2011	LG17	55.663	ss527787854	12.437	P<0.0005	10.67
Catechin	POP369- male	2011	LG3	1.096	ss527789094	14.088	P<0.001	21.12
Catechin	POP369- male	2011	LG9b	4.923	nullss475881980	9.738	P<0.005	8.14
Catechin	POP369-female	2012	LG17	55.934	ss527788581	12.634	P<0.0005	9.81
Catechin	POP369-female	2012	LG3	91.638	ss527788083	20.645	P<0.0001	16.84
Catechin	POP369- male	2012	LG3	1.096	ss527789094	14.74	P<0.0005	22.73
Catechin	POP369- male	2012	LG8	31.195	ss475876347	9.971	P<0.005	5.63
Catechin	POP369-male	2012	LG9	4.923	nullss475881980	9.749	P<0.005	13.56
Epi-catechin	POP369-female	2011	LG14	2.52	nullss475879844	10.476	P<0.005	8.7
Epi-catechin	POP369-female	2011	LG3	92.564	ss475876304	9.175	P<0.005	12.9
Epi-catechin	POP369- male	2011	LG3	1.096	ss527789094	12.928	P<0.001	20.56
Epi-catechin	POP369-female	2011	LG15	5	ss527788028	10.275	P<0.005	10.45
Epi-catechin	POP369-female	2012	LG14	8.804	ss527788968	7.957	P<0.005	8.84
Epi-catechin	POP369-female	2012	LG3	91.638	ss527788083	22.866	P<0.0001	23.48
Epi-catechin	POP369- male	2012	LG3	4.878	nullss475877747	17.702	P<0.0001	17.21
Epi-catechin	POP369- male	2012	LG14	15	nullss475876400	8.088	P<0.005	8.48
Procyanidin B2	POP369-female	2011	LG14	2.52	nullss475879844	10.319	P<0.005	13.8
Procyanidin B2	POP369-female	2011	LG15	5	ss527788028	11.572	P<0.001	12.92
Procyanidin B2	POP369-female	2012	LG14	4.932	ss527788030	8.192	P<0.005	8.4
Procyanidin B2	POP369-female	2012	LG3	91.638	ss527788083	12.314	P<0.0005	13.15
Procyanidin B2	POP369- male	2012	LG3	24.627	nullss475876303	7.95	P<0.005	8.58
p-coumaryl quinic acid	POP369-female	2011	LG14	8.547	ss475877282	8.843	P<0.005	2.6
p-coumaryl quinic acid	POP369- male	2011	LG9	24.783	nullss475879328	9.634	P<0.005	9.79
p-coumaryl quinic acid	POP369- male	2011	LG14	15	nullss475876400	7.925	P<0.005	2.6
p-coumaryl quinic acid	POP369-female	2012	LG11	14.853	ss527788817	10.747	P<0.005	12.67
p-coumaryl quinic acid	POP369-female	2012	LG13	7.186	ss527789222	9.582	P<0.005	10.02
Isorhamnetin rutinoside	POP369-female	2011	LG3	84.05	nullss475881324	9.151	P<0.005	6.07
Isorhamnetin rutinoside	POP369-female	2012	LG17	58.605	ss527789419	12.277	P<0.0005	14.56
Isorhamnetin rutinoside	POP369- male	2012	LG7	12.172	ss527789815	13.079	P<0.0005	16.03
Isorhamnetin rutinoside	POP369- male	2012	LG9b	3.845	nullss475879274	11.944	P<0.001	13.81
Irgalactoside/glucoside	POP369-female	2011	LG2	20.596	ss475881524	9.334	P<0.005	8.27
Isorhamnetin glucoside	POP369-female	2012	LG9	20.248	nullss475881473	16.593	P<0.0001	15.28
Irgalactoside/glucoside	POP369- male	2011	LG2	15.717	nullss475879045	10.054	P<0.005	7.93
Irgalactoside/glucoside	POP369- male	2011	LG12	38.282	ss475880465	8.824	P<0.005	9.6
Quercetin arabinose	POP369- male	2011	LG2	114.5	ss475877452	11.84	P<0.001	9.12
Quercetin arabinose	POP369- male	2011	LG5	26.439	ss527789573	17.218	P<0.0001	12.63
Quercetin arabinose	POP369- male	2012	LG5	26.439	ss527789573	17.22	P<0.0001	17
Quercetin galactoside	POP369- male	2011	LG12	43.257	ss475876325	8.385	P<0.005	8.06
Quercetin galactoside	POP369- male	2012	LG3	1.096	ss527789094	17.791	P<0.0005	32.31
Quercetin galactoside	POP369-female	2012	LG9	20.248	nullss475881473	14.968	P<0.0005	10.32
Quercetin glucoside	POP369- male	2012	LG16	16.287	nullss475878313	11.618	P<0.001	13.17
Quercetin glucoside	POP369- male	2012	LG3	1.096	ss527789094	12.998	P<0.005	22.02
Quercetin glucoside	POP369-female	2012	LG9	20.248	nullss475881473	10.538	P<0.005	12.33
Quercetin rhamnoside	POP369- male	2012	LG13	0	nullss475882577	33.406	P<0.0001	33.75
Quercetin rhamnoside	POP369- male	2012	LG16	0	nullss475877116	9.094	P<0.005	6.79
Quercetin rhamnoside	POP369- male	2012	LG2	39.642	nullss475877063	8.979	P<0.005	4.2
Quercetin rutinoside	POP369- male	2012	LG16	16.287	nullss475878313	12.559	P<0.0005	3.89
Quercetin rutinoside	POP369- male	2012	LG7	16.79	ss475878863	12.112	P<0.005	11.22
Quercetin	POP369- male	2011	LG13b	9.527	ss475881766	9.435	P<0.005	8.96
Quercetin	POP369-female	2011	LG15	106.772	ss475881369	17.007	P<0.0001	15.27
Quercetin	POP369-female	2011	LG3	92.564	ss475876304	13.357	P<0.0005	14.73
Quercetin	POP369- male	2011	LG3	4.878	nullss475877747	13.218	P<0.0005	13.51
Quercetin	POP369-female	2011	LG9	28.412	ss527787955	10.099	P<0.005	9.99
Quercetin	POP369-female	2012	LG11	56.912	ss475880309	9.746	P<0.005	9.01
417.12(1)	POP369- male	2011	LG2	114.5	ss475877452	13.205	P<0.0005	9.5
417.12(1)	POP369- male	2011	LG5	0	nullss475877663	20.649	P<0.0001	16.75
417.12(1)	POP369- male	2012	LG5	0	nullss475877663	15.552	P<0.0001	13.36
417.12(2)	POP369- male	2011	LG5	26.439	ss527789573	20.652	P<0.0001	16.44
417.12(2)	POP369- male	2012	LG5	26.439	ss527789573	20.855	P<0.0001	20.6

## Sheet: TableS2_POP356 QTLs
Table S2: List of QTLs for fruit traits except FD for POP356 .
The Kruskal Walis test was adopted to identify the QTLs as almost all traits were non normal in distribution, QTLs for each trait aregiven for each parent and for both years.
SNPs are presented using the NCBI dbSNP accession number (ss #). Apple SNPs are represented with accession number starting with number ‘4’ while pear SNPs accessions start with ‘5’.
Trait	Year	Parent	LG	Position	SNP marker	K value	Significance	% Variance
Total soluble solids	2011	POP356-female	LG9	13.868	ss475882948	10.599	P<0.005	8.75
Total soluble solids	2011	POP356- male	LG10	20.55	ss475879783	15.481	P<0.0001	12.99
Firmness	2011	POP356-female	LG3b	7.848	ss527788732	10.642	P<0.005	7.39
Firmness	2011	POP356-female	LG3	0	ss475882105	9.49	P<0.005	10.88
Firmness	2011	POP356- male	LG17	3.379	ss475882022	13.917	P<0.0005	11.13
Firmness	2011	POP356- male	LG3b	46.789	ss475877642	7.909	P<0.005	5.08
Polyphenol oxidase	2011	POP356-female	LG6	27.442	ss527788560	9.64	P<0.005	9.78
Polyphenol oxidase	2011	POP356-female	LG2	41.723	ss475876969	9.087	P<0.005	10.9
Polyphenol oxidase	2011	POP356-female	LG17	1.643	ss475878591	8.494	P<0.005	7.15
Polyphenol oxidase	2011	POP356- male	LG2b	0	ss475876962	8.255	P<0.005	8.05
Ascorbic acid	2011	POP356-female	LG3	4.529	ss475877804	20.656	P<0.0001	16.05
Ascorbic acid	2011	POP356- male	LG3	7.29	ss475877810	17.261	P<0.0001	11.01
Ascorbic acid	2011	POP356- male	LG15	67.857	ss527789659	9.225	P<0.005	4.18
Chlorogenic acid	2011	POP356-female	LG9	9.592	ss475879580	17.39	P<0.0001	10.89
Chlorogenic acid	2011	POP356-female	LG17	0	ss475878373	15.181	P<0.0001	14.11
Chlorogenic acid	2011	POP356-female	LG11	62.382	ss475880068	9.622	P<0.005	8.96
Cryptochlorogenic acid	2011	POP356-female	LG17	0	ss475878373	18.242	P<0.0001	16.8
Cryptochlorogenic acid	2011	POP356-female	LG9	9.592	ss475879580	13.513	P<0.0005	8.16
Cryptochlorogenic acid	2011	POP356-female	LG11	62.382	ss475880068	9.639	P<0.005	9.62
Cryptochlorogenic acid	2011	POP356- male	LG9	54.419	ss527789259	8.108	P<0.005	7.75
Neochlorogenic acid	2011	POP356-female	LG17	0	ss475878373	9.879	P<0.005	10.3
Neochlorogenic acid	2011	POP356- male	LG2c	16.261	ss527788654	10.602	P<0.005	6.63
catecchin	2011	POP356-female	LG10	41.251	ss475879480	15.421	P<0.0001	12.23
catecchin	2011	POP356-female	LG17	1.643	ss475878591	11.095	P<0.001	10.39
catecchin	2011	POP356-female	LG3	7.699	ss527789682	9.458	P<0.005	5.95
catecchin	2011	POP356- male	LG3	7.29	ss475877810	7.935	P<0.005	4.64
Epicatechin	2011	POP356-female	LG10	41.251	ss475879480	10.389	P<0.005	4.54
Epicatechin	2011	POP356-female	LG7	69.337	ss527789192	8.768	P<0.005	5.69
Epicatechin	2011	POP356-female	LG3	7.699	ss527789682	8.403	P<0.005	3.01
Epicatechin	2011	POP356-female	LG12	5.472	ss475880359	7.891	P<0.005	6.95
Epicatechin	2011	POP356- male	LG3	7.29	ss475877810	8.205	P<0.005	4.6
Epicatechin	2011	POP356- male	LG15	34.504	ss527789616	8.192	P<0.005	6.87
Procyanidin B2	2011	POP356-female	LG11	0	ss527788999	8.716	P<0.005	3.94
Procyanidin B2	2011	POP356-female	LG15	4.983	ss527789869	8.463	P<0.005	5.76
Procyanidin B2	2011	POP356-female	LG10	41.251	ss475879480	8.437	P<0.005	8.82
Procyanidin B2	2011	POP356- male	LG15	11.596	ss527787880	8.13	P<0.005
Isorhamnetin galactoside/glucoside	2011	POP356-female	LG5	14.935	ss527787941	12.041	P<0.005	6.4
Isorhamnetin galactoside/glucoside	2011	POP356-female	LG6	33.645	ss527788260	10.201	P<0.005	7.23
Isorhamnetin galactoside/glucoside	2011	POP356- male	LG5b	7.089	ss527787941	12.041	P<0.005	5.5
Isorhamnetin galactoside/glucoside	2011	POP356- male	LG6	0	ss475878577	8.752	P<0.005	3.39
Isorhamnetin rutinoside	2011	POP356-female	LG7	60.963	ss475876821	13.146	P<0.0005	12.69
Isorhamnetin rutinoside	2011	POP356-female	LG8b	3.646	ss527787780	12.451	P<0.005	11.05
Isorhamnetin rutinoside	2011	POP356- male	LG7	11.137	ss527789815	12.806	P<0.0005	12.18
Isorhamnetin rutinoside	2011	POP356- male	LG8	18.111	ss527787780	12.451	P<0.005	11.05
p-coumaryl quinic acid	2011	POP356-female	LG17	0.092	ss475878371	13.105	P<0.0005	33.19
p-coumaryl quinic acid	2011	POP356-female	LG9	18.533	ss527789332	11.617	P<0.001	2.34
Quercetin galactoside	2011	POP356-female	LG2	10	ss527789751	9.019	P<0.005	6.83
Quercetin galactoside	2011	POP356-female	LG5	10.989	ss475875943	8.119	P<0.005	2.45
Quercetin galactoside	2011	POP356- male	LG2b	12.005	ss527789721	10.386	P<0.005	7.05
Quercetin galactoside	2011	POP356- male	LG5	53.706	ss475878398	9.922	P<0.005	5.15
Quercetin galactoside	2011	POP356- male	LG1	41.037	ss475880158	8.764	P<0.005	2.38
Quercetin glucoside	2011	POP356-female	LG2	10	ss527789751	10.306	P<0.005	9.25
Quercetin glucoside	2011	POP356- male	LG2b	12.005	ss527789721	10.259	P<0.005	9.18
Quercetin glucoside	2011	POP356- male	LG5	53.706	ss475878398	9.586	P<0.005	4.5
Quercetin arabinose	2011	POP356-female	LG5	0	ss475879840	27.639	P<0.0001	14.19
Quercetin arabinose	2011	POP356- male	LG5	75.125	ss475880255	35.167	P<0.0001	20.46
Quercetin arabinose	2011	POP356- male	LG14	0	ss475879459	9.763	P<0.005	9.89
Quercetin rhamnoside	2011	POP356-female	LG3b	37.277	ss475877507	11.201	P<0.005	5.02
Quercetin rhamnoside	2011	POP356- male	LG5	59.754	ss527788420	14.355	P<0.0005	6.67
Quercetin rhamnoside	2011	POP356- male	LG9	41.343	ss475883529	11.444	P<0.001	2.21
Quercetin rhamnoside	2011	POP356- male	LG3b	11.028	ss475877507	11.201	P<0.005	5.02
Quercetin rutinoside	2011	POP356-female	LG7	60.963	ss475876821	16.973	P<0.0001	10.96
Quercetin rutinoside	2011	POP356-female	LG12	24.097	ss475880191	14.381	P<0.001	12.1
Quercetin rutinoside	2011	POP356-female	LG2	9	ss475877341	10.028	P<0.005	3.68
Quercetin rutinoside	2011	POP356- male	LG7	0	ss475881589	15.919	P<0.0001	10.22
Quercetin rutinoside	2011	POP356- male	LG2	17.494	ss475883066	10.028	P<0.005	3.68
Quercetin	2011	POP356-female	LG1	20.248	ss475876950	12.798	P<0.005	8.67
Quercetin	2011	POP356-female	LG7	30.502	ss475878916	11.592	P<0.001	6.31
Quercetin	2011	POP356-female	LG12	42.548	ss527789730	8.113	P<0.005	5.33
Quercetin	2011	POP356- male	LG12	8.943	ss527788312	10.32	P<0.005	5.61
41712(1)	2011	POP356-female	LG5	0	ss475879840	40.547	P<0.0001	17.48
41712(1)	2011	POP356- male	LG5	75.125	ss475880255	45.564	P<0.0001	23.04
41712(2)	2011	POP356-female	LG5	0	ss475879840	39.871	P<0.0001	22.44
41712(2)	2011	POP356- male	LG5	75.125	ss475880255	44.073	P<0.0001	25.98

## Sheet: Sheet1
Trait	Year	Parent	LG	Position	SNP marker	K value	Significance	% Variance
Total soluble solids	2011	POP356-female	LG9	13.868	ss475882948	10.599	P<0.005	8.75
Total soluble solids	2011	POP356- male	LG10	20.55	ss475879783	15.481	P<0.0001	12.99
Firmness	2011	POP356-female	LG3b	7.848	ss527788732	10.642	P<0.005	7.39
Firmness	2011	POP356-female	LG3	0	ss475882105	9.49	P<0.005	10.88
Firmness	2011	POP356- male	LG17	3.379	ss475882022	13.917	P<0.0005	11.13
Firmness	2011	POP356- male	LG3b	46.789	ss475877642	7.909	P<0.005	5.08
Polyphenol oxidase	2011	POP356-female	LG6	27.442	ss527788560	9.64	P<0.005	9.78
Polyphenol oxidase	2011	POP356-female	LG2	41.723	ss475876969	9.087	P<0.005	10.9
Polyphenol oxidase	2011	POP356-female	LG17	1.643	ss475878591	8.494	P<0.005	7.15
Polyphenol oxidase	2011	POP356- male	LG2b	0	ss475876962	8.255	P<0.005	8.05
Ascorbic acid	2011	POP356-female	LG3	4.529	ss475877804	20.656	P<0.0001	16.05
Ascorbic acid	2011	POP356- male	LG3	7.29	ss475877810	17.261	P<0.0001	11.01
Ascorbic acid	2011	POP356- male	LG15	67.857	ss527789659	9.225	P<0.005	4.18
Chlorogenic acid	2011	POP356-female	LG9	9.592	ss475879580	17.39	P<0.0001	10.89
Chlorogenic acid	2011	POP356-female	LG17	0	ss475878373	15.181	P<0.0001	14.11
Chlorogenic acid	2011	POP356-female	LG11	62.382	ss475880068	9.622	P<0.005	8.96
CryptoChlorogenic acid	2011	POP356-female	LG17	0	ss475878373	18.242	P<0.0001	16.8
CryptoChlorogenic acid	2011	POP356-female	LG9	9.592	ss475879580	13.513	P<0.0005	8.16
CryptoChlorogenic acid	2011	POP356-female	LG11	62.382	ss475880068	9.639	P<0.005	9.62
CryptoChlorogenic acid	2011	POP356- male	LG9	54.419	ss527789259	8.108	P<0.005	7.75
Neochlorogenic acid	2011	POP356-female	LG17	0	ss475878373	9.879	P<0.005	10.3
Neochlorogenic acid	2011	POP356- male	LG2c	16.261	ss527788654	10.602	P<0.005	6.63
catecchin	2011	POP356-female	LG10	41.251	ss475879480	15.421	P<0.0001	12.23
catecchin	2011	POP356-female	LG17	1.643	ss475878591	11.095	P<0.001	10.39
catecchin	2011	POP356-female	LG3	7.699	ss527789682	9.458	P<0.005	5.95
catecchin	2011	POP356- male	LG3	7.29	ss475877810	7.935	P<0.005	4.64
Epicatechin	2011	POP356-female	LG10	41.251	ss475879480	10.389	P<0.005	4.54
Epicatechin	2011	POP356-female	LG7	69.337	ss527789192	8.768	P<0.005	5.69
Epicatechin	2011	POP356-female	LG3	7.699	ss527789682	8.403	P<0.005	3.01
Epicatechin	2011	POP356-female	LG12	5.472	ss475880359	7.891	P<0.005	6.95
Epicatechin	2011	POP356- male	LG3	7.29	ss475877810	8.205	P<0.005	4.6
Epicatechin	2011	POP356- male	LG15	34.504	ss527789616	8.192	P<0.005	6.87
Procyanidin B2	2011	POP356-female	LG11	0	ss527788999	8.716	P<0.005	3.94
Procyanidin B2	2011	POP356-female	LG15	4.983	ss527789869	8.463	P<0.005	5.76
Procyanidin B2	2011	POP356-female	LG10	41.251	ss475879480	8.437	P<0.005	8.82
Procyanidin B2	2011	POP356- male	LG15	11.596	ss527787880	8.13	P<0.005
Isorhamnetin galactoside/glucoside	2011	POP356-female	LG5	14.935	ss527787941	12.041	P<0.005	6.4
Isorhamnetin galactoside/glucoside	2011	POP356-female	LG6	33.645	ss527788260	10.201	P<0.005	7.23
Isorhamnetin galactoside/glucoside	2011	POP356- male	LG5b	7.089	ss527787941	12.041	P<0.005	5.5
Isorhamnetin galactoside/glucoside	2011	POP356- male	LG6	0	ss475878577	8.752	P<0.005	3.39
Isorhamnetin rutinoside	2011	POP356-female	LG7	60.963	ss475876821	13.146	P<0.0005	12.69
Isorhamnetin rutinoside	2011	POP356-female	LG8b	3.646	ss527787780	12.451	P<0.005	11.05
Isorhamnetin rutinoside	2011	POP356- male	LG7	11.137	ss527789815	12.806	P<0.0005	12.18
Isorhamnetin rutinoside	2011	POP356- male	LG8	18.111	ss527787780	12.451	P<0.005	11.05
p-coumaryl quinic acid	2011	POP356-female	LG17	0.092	ss475878371	13.105	P<0.0005	33.19
p-coumaryl quinic acid	2011	POP356-female	LG9	18.533	ss527789332	11.617	P<0.001	2.34
Quercetin galactoside	2011	POP356-female	LG2	10	ss527789751	9.019	P<0.005	6.83
Quercetin galactoside	2011	POP356-female	LG5	10.989	ss475875943	8.119	P<0.005	2.45
Quercetin galactoside	2011	POP356- male	LG2b	12.005	ss527789721	10.386	P<0.005	7.05
Quercetin galactoside	2011	POP356- male	LG5	53.706	ss475878398	9.922	P<0.005	5.15
Quercetin galactoside	2011	POP356- male	LG1	41.037	ss475880158	8.764	P<0.005	2.38
Quercetin glucoside	2011	POP356-female	LG2	10	ss527789751	10.306	P<0.005	9.25
Quercetin glucoside	2011	POP356- male	LG2b	12.005	ss527789721	10.259	P<0.005	9.18
Quercetin glucoside	2011	POP356- male	LG5	53.706	ss475878398	9.586	P<0.005	4.5
Quercetin arabinose	2011	POP356-female	LG5	0	ss475879840	27.639	P<0.0001	14.19
Quercetin arabinose	2011	POP356- male	LG5	75.125	ss475880255	35.167	P<0.0001	20.46
Quercetin arabinose	2011	POP356- male	LG14	0	ss475879459	9.763	P<0.005	9.89
Quercetin rhamnoside	2011	POP356-female	LG3b	37.277	ss475877507	11.201	P<0.005	5.02
Quercetin rhamnoside	2011	POP356- male	LG5	59.754	ss527788420	14.355	P<0.0005	6.67
Quercetin rhamnoside	2011	POP356- male	LG9	41.343	ss475883529	11.444	P<0.001	2.21
Quercetin rhamnoside	2011	POP356- male	LG3b	11.028	ss475877507	11.201	P<0.005	5.02
Quercetin Rutinoside	2011	POP356-female	LG7	60.963	ss475876821	16.973	P<0.0001	10.96
Quercetin Rutinoside	2011	POP356-female	LG12	24.097	ss475880191	14.381	P<0.001	12.1
Quercetin Rutinoside	2011	POP356-female	LG2	9	ss475877341	10.028	P<0.005	3.68
Quercetin Rutinoside	2011	POP356- male	LG7	0	ss475881589	15.919	P<0.0001	10.22
Quercetin Rutinoside	2011	POP356- male	LG2	17.494	ss475883066	10.028	P<0.005	3.68
Quercetin	2011	POP356-female	LG1	20.248	ss475876950	12.798	P<0.005	8.67
Quercetin	2011	POP356-female	LG7	30.502	ss475878916	11.592	P<0.001	6.31
Quercetin	2011	POP356-female	LG12	42.548	ss527789730	8.113	P<0.005	5.33
Quercetin	2011	POP356- male	LG12	8.943	ss527788312	10.32	P<0.005	5.61
41712(1)	2011	POP356-female	LG5	0	ss475879840	40.547	P<0.0001	17.48
41712(1)	2011	POP356- male	LG5	75.125	ss475880255	45.564	P<0.0001	23.04
41712(2)	2011	POP356-female	LG5	0	ss475879840	39.871	P<0.0001	22.44
41712(2)	2011	POP356- male	LG5	75.125	ss475880255	44.073	P<0.0001	25.98
